# Supplementary material for: Micro-structural bone changes in early rheumatoid arthritis persist over 1-year despite use of disease modifying anti-rheumatic drug therapy
Source: BMC Musculoskelet Disord. 2017 Dec 11;18:521. doi: 10.1186/s12891-017-1888-3 (PMC5725933; doi:10.1186/s12891-017-1888-3)
Supplement: Additional file 1: Table S4. — HR-pQCT Time (Baseline vs 12-months) Main Effects Summary. Summary of data and statistical results for the Time main (Baseline vs 12-months) effect analyses. Table S5. HR-pQCT Interaction [Disease (RA vs NRA) x Time (Baseline vs 12-months)] Main Effects Summary. Summary of data and statistical results for the Interaction (Disease x Time) main effect analyses. (XLSX 22 kb) [file 12891_2017_1888_MOESM1_ESM.xlsx]

## Sheet: Table 4
	Table 4: HR-pQCT Time (Baseline vs 12-months) Main Effects Summary.
	Region of Interest (ROI)	Parameter	Outcome	Variable	Baseline		12-Months		P Value	% Change	Actual Change (no units)
					Mean	SEM	Mean	SEM	(2-tailed)
	UUD (n=46, 23 pairs)	Volumetric Bone Density	Cortical Material Bone Mineral Density (mgHA/cm3)	TMDcort	947.72	6.7	944.18	6.6	0.101	-0.004	-3.54
			Cortical Apparent Bone Mineral Density (mgHA/cm3)	BMDcort	782.16	13.55	779.68	11.91	0.469	-0.003	-2.48
			Trabecular Apparent Bone Mineral Density (mgHA/cm3)	BMDtrab	176.18	5.99	171.81	5.9	0.001	-0.025	-4.37
		Cortical Microstructure	Cortical Thickness (mm) - Direct	CtTh	0.69	0.02	0.73	0.02	0.002	0.045	0.04
			Cortical Thickness _ SD (mm)	CtThSd	0.28	0.01	0.29	0.01	0.069	0.02	0.01
			Cortical Bone Volume Fraction (%)	BV/TVcort	0.9165	0.0084	0.9145	0.0065	0.555	-0.002	-0.002
			Cortical Porosity (%)	CtPo	0.0143	0.0018	0.0204	0.0025	0.001	0.296	0.0061
		Trabecular Microstructure	Trabecular Bone Volume Fraction (%) -Direct	BV/TVtrab	0.2793	0.0078	0.278	0.0076	0.314	-0.005	-0.0013
			Trabecular Connective Density (mm4)	TbCD	4.39	0.18	4.51	0.2	0.043	0.027	0.12
			Trabecular Structural Model Index (0-3)	SMI	1.75	0.06	1.81	0.06	0.003	0.034	0.06
			Trabecular Number (1/mm)	TbN	1.97	0.04	2	0.05	0.017	0.019	0.03
			Trabecular Thickness (mm) - Direct	TbNSd	0.198	0.001	0.196	0.002	0.019	-0.01	-0.002
			Trabecular Thickness _SD (mm)	TbTh	0.07	0	0.07	0	0.258	-0.011	0
			Trabecular Separation (mm)	TbSp	0.492	0.014	0.484	0.014	0.019	-0.017	-0.008
			Trabecular Separation_SD (mm)	TbSpSd	0.202	0.011	0.198	0.011	0.027	-0.018	-0.004
	MH3 (n=44, 22 pairs)	Volumetric Bone Density	Cortical Material Bone Mineral Density (mgHA/cm3)	TMDcort	830.4	7.63	825.36	8.56	0.014	-0.006	-5.04
			Cortical Apparent Bone Mineral Density (mgHA/cm3)	BMDcort	564.04	12.36	562.86	13.34	0.657	-0.002	-1.18
			Trabecular Apparent Bone Mineral Density (mgHA/cm3)	BMDtrab	247.33	6.49	249.28	6.96	0.194	0.008	1.95
		Cortical Microstructure	Cortical Thickness (mm) - Direct	CtTh	0.37	0.01	0.37	0.01	0.273	-0.012	0
			Cortical Thickness _ SD (mm)	CtThSd	0.23	0.01	0.23	0.01	0.592	-0.02	0
			Cortical Bone Volume Fraction (%)	BV/TVcort	0.8009	0.0091	0.8041	0.0096	0.317	0.004	0.0032
			Cortical Porosity (%)	CtPo	0.01	0.0005	0.0096	0.0006	0.496	-0.042	-0.0004
		Trabecular Microstructure	Trabecular Bone Volume Fraction (%) - Direct	BV/TVtrab	0.3642	0.0067	0.3675	0.0071	0.021	0.009	0.0033
			Trabecular Connective Density (mm4)	TbCD	6.76	0.27	6.75	0.26	0.913	-0.001	-0.01
			Trabecular Structural Model Index (0-3)	SMI	0.78	0.08	0.75	0.08	0.538	-0.033	-0.03
			Trabecular Number (1/mm)	TbN	2.26	0.05	2.27	0.05	0.554	0.004	0.01
			Trabecular Thickness (mm) - Direct	TbNSd	0.206	0.002	0.207	0.003	0.049	0.007	0.001
			Trabecular Thickness _SD (mm)	TbTh	0.07	0	0.07	0	0.02	0.018	0
			Trabecular Separation (mm) - Direct	TbSp	0.42	0.01	0.41	0.01	0.371	-0.008	-0.01
			Trabecular Separation_SD (mm) - Direct	TbSpSd	0.21	0.01	0.21	0.01	0.922	0.002	0
	MH2 (n=44, 22 pairs)	Volumetric Bone Density	Cortical Material Bone Mineral Density (mgHA/cm3)	TMDcort	817.53	7.59	815.85	7.74	0.414	-0.002	-1.68
			Cortical Apparent Bone Mineral Density (mgHA/cm3)	BMDcort	576.32	13.08	578.21	13.62	0.693	0.003	1.89
			Trabecular Apparent Bone Mineral Density (mgHA/cm3)	BMDtrab	247.43	6.96	248.2	7.29	0.595	0.003	0.77
		Cortical Microstructure	Cortical Thickness (mm) - Direct	CtTh	0.36	0.01	0.37	0.01	0.255	0.009	0.01
			Cortical Thickness _ SD (mm)	CtThSd	0.19	0.01	0.2	0.01	0.693	0.01	0.01
			Cortical Bone Volume Fraction (%)	BV/TVcort	0.8175	0.0097	0.8205	0.0118	0.7	0.004	0.003
			Cortical Porosity (%)	CtPo	0.0091	0.0004	0.0097	0.0007	0.48	0.065	0.0006
		Trabecular Microstructure	Trabecular Bone Volume Fraction (%)	BV/TVtrab	0.3584	0.0071	0.3602	0.0078	0.426	0.005	0.0018
			Trabecular Connective Density (mm4)	TbCD	6.59	0.22	6.59	0.22	0.92	-0.001	0
			Trabecular Structural Model Index (0-3)	SMI	0.85	0.08	0.79	0.09	0.118	-0.081	-0.06
			Trabecular Number (1/mm)	TbN	2.19	0.05	2.17	0.05	0.351	-0.011	-0.02
			Trabecular Thickness (mm) - Direct	TbNSd	0.206	0.003	0.208	0.003	0.253	0.01	0.002
			Trabecular Thickness _SD (mm)	TbTh	0.07	0	0.07	0	0.304	0.043	0
			Trabecular Separation (mm)	TbSp	0.43	0.01	0.44	0.02	0.246	0.026	0.01
			Trabecular Separation_SD (mm)	TbSpSd	0.23	0.01	0.25	0.02	0.192	0.082	0.02
	BOLD: P < 0.05; Italics: p < 0.10

## Sheet: Table 5
	Table 5: HR-pQCT Interaction [Disease (RA vs NRA) x Time (Baseline vs 12-months)] Main Effects Summary.
	Region of Interest (ROI)	Parameter	Outcome	Variable	RA Baseline		RA 12-Months		RA Actual Diff	RA Diff	NRA Baseline		NRA 12-Months		NRA Actual Diff	NRA Diff	P Value
					Mean	SEM	Mean	SEM	(no units)	(%)	Mean	SEM	Mean	SEM	(no units)	(%)	(2-tailed)
	UUD (n=46, 23 pairs)	Volumetric Bone Density	Cortical Material Bone Mineral Density (mgHA/cm3)	TMDcort	947.87	8.79	945.22	8.76	-2.65	-0.003	947.57	7.38	943.14	8.35	-4.43	-0.005	0.761
			Cortical Apparent Bone Mineral Density (mgHA/cm3)	BMDcort	780.28	17.23	779.13	14.59	-1.15	-0.001	784.04	15.31	780.23	15.01	-3.81	-0.005	0.77
			Trabecular Apparent Bone Mineral Density (mgHA/cm3)	BMDtrab	162.16	7.1	157.51	6.98	-4.65	-0.029	190.2	7.24	186.1	7.22	-4.1	-0.022	0.826
		Cortical Microstructure	Cortical Thickness (mm) - Direct	CtTh	0.72	0.03	0.75	0.03	0.03	0.047	0.67	0.03	0.7	0.03	0.03	0.047	0.927
			Cortical Thickness _ SD (mm)	CtThSd	0.299	0.009	0.301	0.01	0.002	0.005	0.27	0.01	0.279	0.01	0.009	0.032	0.309
			Cortical Bone Volume Fraction (%)	BV/TVcort	0.917	0.0089	0.914	0.0068	-0.003	-0.003	0.916	0.0111	0.915	0.0088	-0.001	-0.001	0.74
			Cortical Porosity (%)	CtPo	0.014	0.0022	0.021	0.0028	0.007	0.528	0.015	0.0021	0.019	0.003	0.004	0.319	0.396
		Trabecular Microstructure	Trabecular Bone Volume Fraction (%) -Direct	BV/TVtrab	0.261	0.0093	0.2603	0.0092	-0.0007	-0.004	0.2974	0.0088	0.296	0.0088	-0.0014	-0.006	0.801
			Trabecular Connective Density (mm4)	TbCD	4.08	0.21	4.19	0.24	0.11	0.026	4.69	0.2	4.82	0.22	0.13	0.029	0.815
			Trabecular Structural Model Index (0-3)	SMI	1.91	0.08	1.98	0.08	0.07	0.034	1.58	0.08	1.64	0.07	0.06	0.037	0.918
			Trabecular Number (1/mm)	TbN	1.89	0.06	1.93	0.06	0.04	0.023	2.04	0.05	2.08	0.05	0.04	0.017	0.816
			Trabecular Thickness (mm) - Direct	TbNSd	0.196	0.002	0.193	0.002	-0.003	-0.011	0.2	0.002	0.198	0	-0.002	-0.008	0.738
			Trabecular Thickness _SD (mm)	TbTh	0.072	0.002	0.071	0.0014	-0.001	-0.017	0.07	0.001	0.07	0.001	0	-0.005	0.575
			Trabecular Separation (mm)	TbSp	0.521	0.019	0.509	0.02	-0.012	-0.022	0.463	0.012	0.458	0.01	-0.005	-0.011	0.437
			Trabecular Separation_SD (mm)	TbSpSd	0.223	0.019	0.218	0.02	-0.005	-0.027	0.18	0.007	0.179	0.01	-0.001	-0.006	0.344
	MH3 (n=44, 22 pairs)	Volumetric Bone Density	Cortical Material Bone Mineral Density (mgHA/cm3)	TMDcort	816.76	10.22	813.57	11.25	-3.19	-0.004	844.04	9.61	837.16	9.94	-6.88	-0.008	0.279
			Cortical Apparent Bone Mineral Density (mgHA/cm3)	BMDcort	537.58	15.09	537.97	16.06	0.39	0.001	590.5	16.57	587.74	16.05	-2.76	-0.005	0.552
			Trabecular Apparent Bone Mineral Density (mgHA/cm3)	BMDtrab	233.79	8.24	234.29	8.17	0.5	0.002	260.86	7.79	264.28	8.1	3.42	0.013	0.312
		Cortical Microstructure	Cortical Thickness (mm) - Direct	CtTh	0.35	0.02	0.35	0.02	0	0.001	0.39	0.02	0.38	0.02	-0.01	-0.023	0.234
			Cortical Thickness _ SD (mm)	CtThSd	0.22	0.02	0.21	0.02	-0.01	-0.003	0.25	0.02	0.24	0.02	-0.01	-0.035	0.494
			Cortical Bone Volume Fraction (%)	BV/TVcort	0.786	0.0108	0.788	0.0114	0.002	0.003	0.8157	0.012	0.8202	0.011	0.0045	0.005	0.674
			Cortical Porosity (%)	CtPo	0.0095	0.0007	0.009	0.0008	-0.0005	-0.054	0.0105	0.0009	0.0102	0.0008	-0.0003	-0.028	0.84
		Trabecular Microstructure	Trabecular Bone Volume Fraction (%) - Direct	BV/TVtrab	0.3491	0.0089	0.3516	0.0091	0.0025	0.007	0.3792	0.0073	0.3835	0.0075	0.0043	0.011	0.527
			Trabecular Connective Density (mm4)	TbCD	6.41	0.33	6.49	0.33	0.08	0.012	7.1	0.39	7.01	0.36	-0.09	-0.013	0.257
			Trabecular Structural Model Index (0-3)	SMI	0.93	0.1	0.97	0.1	0.04	0.036	0.62	0.1	0.54	0.1	-0.08	-0.135	0.142
			Trabecular Number (1/mm)	TbN	2.17	0.07	2.19	0.07	0.02	0.011	2.35	0.06	2.34	0.05	-0.01	-0.002	0.406
			Trabecular Thickness (mm) - Direct	TbNSd	0.205	0.003	0.207	0.003	0.002	0.006	0.207	0.003	0.208	0	0.001	0.008	0.637
			Trabecular Thickness _SD (mm)	TbTh	0.074	0.002	0.075	0.002	0.001	0.017	0.071	0.001	0.073	0	0.002	0.019	0.925
			Trabecular Separation (mm) - Direct	TbSp	0.441	0.018	0.436	0.018	-0.005	-0.012	0.39	0.01	0.389	0.01	-0.001	-0.003	0.627
			Trabecular Separation_SD (mm) - Direct	TbSpSd	0.24	0.022	0.245	0.024	0.005	0.02	0.184	0.008	0.181	0.01	-0.003	-0.02	0.354
	MH2 (n=44, 22 pairs)	Volumetric Bone Density	Cortical Material Bone Mineral Density (mgHA/cm3)	TMDcort	799.93	9.73	800.88	9.51	0.95	0.001	835.12	8.41	830.82	8.82	-4.3	-0.005	0.134
			Cortical Apparent Bone Mineral Density (mgHA/cm3)	BMDcort	542.69	15.23	551.46	15.1	8.77	0.016	609.95	16.28	604.97	17.44	-4.98	-0.008	0.074
			Trabecular Apparent Bone Mineral Density (mgHA/cm3)	BMDtrab	225.88	8.21	228.38	8.3	2.5	0.011	268.98	8.87	268.01	9.19	-0.97	-0.004	0.188
		Cortical Micro	Cortical Thickness (mm) - Direct	CtTh	0.348	0.015	0.357	0.015	0.009	0.025	0.381	0.013	0.379	0.01	-0.002	-0.005	0.081
			Cortical Thickness _ SD (mm)	CtThSd	0.19	0.01	0.2	0.01	0.01	0.048	0.2	0.01	0.19	0.01	-0.01	-0.026	0.196
			Cortical Bone Volume Fraction (%)	BV/TVcort	0.7957	0.0115	0.8048	0.0141	0.0091	0.011	0.8392	0.0125	0.8362	0.015	-0.003	-0.004	0.364
			Cortical Porosity (%)	CtPo	0.009	0.0008	0.0093	0.001	0.0003	0.033	0.0091	0.0004	0.0101	0.001	0.001	0.106	0.706
		Trabecular Micro	Trabecular Bone Volume Fraction (%)	BV/TVtrab	0.3348	0.0089	0.3389	0.0096	0.0041	0.012	0.3819	0.0085	0.3814	0.0092	-0.0005	-0.001	0.283
			Trabecular Connective Density (mm4)	TbCD	6.2	0.28	6.29	0.28	0.09	0.015	6.99	0.33	6.89	0.34	-0.1	-0.015	0.183
			Trabecular Structural Model Index (0-3)	SMI	1.063	0.099	1.058	0.1	-0.005	-0.005	0.64	0.1	0.51	0.11	-0.13	-0.192	0.11
			Trabecular Number (1/mm)	TbN	2.07	0.07	2.09	0.07	0.02	0.006	2.31	0.05	2.25	0.07	-0.06	-0.025	0.237
			Trabecular Thickness (mm) - Direct	TbNSd	0.202	0.003	0.204	0.003	0.002	0.009	0.209	0.004	0.212	0	0.003	0.011	0.852
			Trabecular Thickness _SD (mm)	TbTh	0.071	0.002	0.072	0.002	0.001	0.017	0.072	0.002	0.077	0.01	0.005	0.073	0.53
			Trabecular Separation (mm)	TbSp	0.468	0.019	0.471	0.022	0.003	0.007	0.395	0.01	0.415	0.02	0.02	0.05	0.465
			Trabecular Separation_SD (mm)	TbSpSd	0.265	0.021	0.281	0.03	0.016	0.058	0.189	0.009	0.214	0.03	0.025	0.133	0.77
	Italics: p < 0.10
